# Supplementary material for: Comprehensive Bioinformatics Analysis the circRNAs of Viral Infection Associated Pathway in HepG2 Expressing ORF3 of Genotype IV Swine Hepatitis E Virus
Source: Microorganisms. 2025 Nov 22;13(12):2654. doi: 10.3390/microorganisms13122654 (PMC12734725; doi:10.3390/microorganisms13122654)
Supplement: Supplementary file 1 [file microorganisms-13-02654-s001.zip]

Archive with 1 entries (1 files):
- microorganisms-3982438-supplementary.pdf
